# Supplementary material for: Differentiation Therapy Targeting the β-Catenin/CBP Interaction in Pancreatic Cancer
Source: Cancers (Basel). 2018 Mar 29;10(4):95. doi: 10.3390/cancers10040095 (PMC5923350; doi:10.3390/cancers10040095)
Supplement: Supplementary file 1 [file cancers-10-00095-s001.zip]

Archive with 3 entries (2 files):
- cancers-277092-supplemantary Materials/
- cancers-277092-supplemantary Materials/Figures S1 and S2.pdf
- cancers-277092-supplemantary Materials/Table S1. AsPC-1 ICG-001 vs DMSO 96 h fold changes in gene expression.xls
