# Supplementary material for: Differentiation Therapy Targeting the β-Catenin/CBP Interaction in Pancreatic Cancer
Source: Cancers (Basel). 2018 Mar 29;10(4):95. doi: 10.3390/cancers10040095 (PMC5923350; doi:10.3390/cancers10040095)
Supplement: Supplementary file 1 [file cancers-10-00095-s001.zip › cancers-277092-supplemantary Materials/Table S1. AsPC-1 ICG-001 vs DMSO 96 h fold changes in gene expression.xls]

## Sheet: AsPC1-96h-FC1.5-Partek
Table S1. AsPC-1 ICG-001 vs DMSO 96 h fold changes in gene expression
Gene Symbol	dCT (AsPC1-DMSO-96h)	dCT (AsPC1-ICG001-96h)	ddCT (ICG001 -DMSO)	Ratio (ICG001 vs DMSO)	Fold Change (ICG001 vs DMSO)
ZNF35	-4.09099	1.56754	5.65853	50.511	50.511
IL1B	-4.14237	0.349678	4.49205	22.5031	22.5031
IGFBP1	3.92883	7.50203	3.5732	11.9026	11.9026
IL8	-3.41395	-0.0724238	3.34153	10.1368	10.1368
SESN1	-4.56361	-1.26014	3.30347	9.87287	9.87287
PSCA	-4.9657	-2.15302	2.81268	7.02586	7.02586
DDIT3	-3.16157	-0.378049	2.78352	6.88529	6.88529
GPX3	-5.6203	-2.86351	2.75679	6.75891	6.75891
FOSL1	-2.85013	-0.151436	2.69869	6.49213	6.49213
MXI1	-3.14865	-0.471121	2.67753	6.39759	6.39759
SSPN	-7.82578	-5.435	2.39078	5.24442	5.24442
ERBB2	-5.56955	-3.38205	2.1875	4.55517	4.55517
MAPK13	-3.17535	-1.07549	2.09986	4.28669	4.28669
ACVR1	-1.3317	-0.135678	1.19602	2.29106	2.29106
ANGPT2	-2.75793	-0.743252	2.01467	4.04089	4.04089
IGFBP3	0.181389	2.16596	1.98457	3.95745	3.95745
IGHMBP2	-3.47657	-1.49828	1.97829	3.94025	3.94025
CYP1A1	-2.05297	-0.110533	1.94244	3.84354	3.84354
EGFR	3.99724	5.93395	1.93671	3.82831	3.82831
TIMP2	4.51133	6.40458	1.89325	3.71472	3.71472
MYD88	-2.16795	-0.328466	1.83948	3.57881	3.57881
CYP2B6	-2.07845	-0.244572	1.83388	3.56495	3.56495
PLK2	1.2406	3.06274	1.82214	3.53605	3.53605
LTBP4	-6.21065	-4.41707	1.79357	3.46672	3.46672
MST1	-3.66529	-1.94795	1.71735	3.28831	3.28831
RHOB	-3.82017	-2.1492	1.67097	3.18428	3.18428
VEGFA	-0.672327	0.989016	1.66134	3.16311	3.16311
UBE2I	-2.59777	-0.943996	1.65377	3.14655	3.14655
EPHA4	-3.63617	-2.00051	1.63566	3.1073	3.1073
IRAK2	0.93253	2.55034	1.61781	3.06909	3.06909
GFER	-2.63179	-1.09225	1.53954	2.90702	2.90702
TIMP1	0.257483	1.79472	1.53723	2.90238	2.90238
EREG	-0.751575	0.783394	1.53497	2.89782	2.89782
CFLAR	1.75601	3.28762	1.53161	2.89108	2.89108
THBS1	1.11781	2.64523	1.52742	2.8827	2.8827
COL18A1	-1.52914	-0.0145167	1.51463	2.85725	2.85725
BTG2	-4.68329	-3.17071	1.51258	2.85321	2.85321
IGFBP6	-3.92032	-2.4121	1.50822	2.84458	2.84458
FVT1	-1.26081	0.208275	1.46909	2.76847	2.76847
APC-2	-3.12677	-1.66734	1.45943	2.75	2.75
PNKP	-5.57325	-4.11884	1.45441	2.74045	2.74045
TNFAIP2	-1.06442	0.370699	1.43512	2.70405	2.70405
BRCA1	-4.64647	-3.21924	1.42723	2.6893	2.6893
CCNG2	0.777119	2.17361	1.39649	2.6326	2.6326
DYM	-0.957296	0.426905	1.3842	2.61027	2.61027
CDC2L6	-1.58783	-0.212301	1.37553	2.59463	2.59463
ITGA3	-0.77049	0.599005	1.36949	2.5838	2.5838
SRD5A1	2.11236	3.45664	1.34428	2.53904	2.53904
RB1CC1	1.12094	2.46135	1.34041	2.53223	2.53223
CEACAM5	2.82785	4.1521	1.32425	2.50403	2.50403
SPINT2	-2.91855	-1.60829	1.31026	2.47987	2.47987
CDKN1A	-3.75922	-2.45632	1.3029	2.46725	2.46725
GADD45A	-4.57332	-3.28835	1.28497	2.43677	2.43677
PTHLH	-3.19342	-1.94174	1.25168	2.38118	2.38118
JUN	0.884611	2.09005	1.20543	2.30607	2.30607
BBC3	-1.31561	-0.112265	1.20335	2.30273	2.30273
KDM5A	-1.65606	-0.453094	1.20297	2.30213	2.30213
CUL5	0.649474	1.84787	1.1984	2.29485	2.29485
PLAUR	1.77108	2.95625	1.18517	2.2739	2.2739
PIM1	0.39912	1.5713	1.17218	2.25351	2.25351
HSD17B2	1.45146	2.62153	1.17006	2.25021	2.25021
ERBB3	1.1815	2.34896	1.16746	2.24615	2.24615
TNFA	0.402871	1.56754	1.16467	2.24181	2.24181
DUSP5	-3.47315	-2.31656	1.15659	2.2293	2.2293
NFKB2	-3.82104	-2.67021	1.15082	2.22041	2.22041
KLK6	-2.13903	-0.994779	1.14425	2.21031	2.21031
JAG1	0.44917	1.57875	1.12958	2.18795	2.18795
TP53-2	-3.45409	-2.33914	1.11495	2.16587	2.16587
HBEGF	-0.775169	0.335041	1.11021	2.15877	2.15877
CYP2E1	-1.13643	-0.027521	1.10891	2.15683	2.15683
BIRC6	-2.71578	-1.60749	1.10829	2.15589	2.15589
MAP4K4	3.88484	4.9905	1.10566	2.15197	2.15197
FHIT	-2.31846	-1.21648	1.10199	2.1465	2.1465
RAD23B	2.60713	3.69718	1.09005	2.12881	2.12881
NR2C2	-0.40837	0.679891	1.08826	2.12618	2.12618
CXCL5	-2.12805	-1.04945	1.0786	2.11199	2.11199
MERTK	0.141905	1.22004	1.07814	2.11131	2.11131
THBS3	-0.840509	0.193731	1.03424	2.04803	2.04803
CDC34	1.20038	2.21881	1.01843	2.02571	2.02571
ELK3	2.07478	3.07984	1.00505	2.00702	2.00702
CXCL2	-1.00929	-0.0120219	0.99727	1.99622	1.99622
ACVR1B	0.185259	1.17761	0.992352	1.98943	1.98943
OCLN	-0.219123	0.768265	0.987388	1.98259	1.98259
UBE1L2	0.688317	1.67393	0.985612	1.98015	1.98015
VCAN	2.85622	3.83212	0.975897	1.96686	1.96686
IGF2R	1.50228	2.47667	0.974393	1.96481	1.96481
FLI	0.852517	1.82513	0.972616	1.9624	1.9624
IGF1R	-3.09797	-2.13092	0.967044	1.95483	1.95483
TMPRSS2	-1.59609	-0.642507	0.953584	1.93668	1.93668
MAP2K7	-1.74377	-0.790245	0.953529	1.9366	1.9366
AREG	2.14844	3.07839	0.929958	1.90522	1.90522
TGFB2	0.322101	1.24772	0.92562	1.8995	1.8995
MLH3	-1.23974	-0.314794	0.924949	1.89862	1.89862
RB1	0.253317	1.17425	0.920928	1.89333	1.89333
CRADD	-1.72853	-0.810005	0.918529	1.89019	1.89019
F2R	-1.15099	-0.234926	0.916069	1.88697	1.88697
PTPRH	-1.09337	-0.178144	0.915226	1.88586	1.88586
MSH3	0.2265	1.12767	0.901171	1.86758	1.86758
GSTA4	-3.42622	-2.52556	0.900665	1.86693	1.86693
CXCL3	-1.92446	-1.02562	0.898843	1.86457	1.86457
EPHA2	1.63736	2.53149	0.894127	1.85849	1.85849
TGFB1	2.49367	3.38779	0.894119	1.85847	1.85847
MPO	-9.98188	-9.10565	0.876227	1.83557	1.83557
RBL2	1.12883	1.99744	0.868606	1.8259	1.8259
IRF1	-3.82101	-2.95359	0.867414	1.82439	1.82439
CD44	4.27716	5.13749	0.860328	1.81545	1.81545
MAPKAPK3	0.782395	1.62542	0.843021	1.7938	1.7938
TNFRSF10B	-1.09702	-0.257409	0.83961	1.78957	1.78957
ITGB1	7.33651	8.16862	0.832105	1.78028	1.78028
BNIP3L	3.98319	4.81465	0.831454	1.77948	1.77948
WNT7B	1.42529	2.25508	0.829784	1.77742	1.77742
ARID4A	0.420025	1.24799	0.827966	1.77518	1.77518
NBR1	1.08005	1.9074	0.827345	1.77442	1.77442
ANAPC2	-1.81226	-0.994005	0.818256	1.76327	1.76327
B2M	4.91495	5.72305	0.808099	1.7509	1.7509
TBRG4	0.281796	1.08144	0.799645	1.74067	1.74067
BAK1	-3.29752	-2.50237	0.79515	1.73526	1.73526
MAPK8IP3	-1.21228	-0.419699	0.792577	1.73217	1.73217
ITGA2	3.07818	3.869	0.790815	1.73005	1.73005
CCT8	1.76662	2.55162	0.784995	1.72309	1.72309
ANAPC4	-0.0624231	0.707197	0.76962	1.70482	1.70482
TPR	2.00427	2.77241	0.768141	1.70307	1.70307
TGFA	1.12024	1.88418	0.763942	1.69812	1.69812
VIM	7.82407	8.58104	0.756971	1.68994	1.68994
ERF	-0.39455	0.346834	0.741384	1.67178	1.67178
LTBR	3.37717	4.11593	0.738754	1.66873	1.66873
HK2	1.163	1.89962	0.736619	1.66627	1.66627
CDK7	3.38449	4.11786	0.733372	1.66252	1.66252
CD68	3.73088	4.4627	0.731821	1.66073	1.66073
IFNA1	-3.23612	-2.50736	0.72876	1.65721	1.65721
MKNK2	3.09987	3.82602	0.726156	1.65423	1.65423
AXL	1.58995	2.31478	0.724832	1.65271	1.65271
ASCIZ	2.18917	2.90998	0.72081	1.64811	1.64811
GUSB	-1.50922	-0.792456	0.716766	1.64349	1.64349
CDKN1B	1.57917	2.29417	0.715	1.64148	1.64148
PMS2	1.44951	2.16033	0.710811	1.63672	1.63672
BIRC2	1.49818	2.20495	0.706766	1.63214	1.63214
GTF2H1	2.1268	2.8287	0.701894	1.62664	1.62664
ATRX	1.70565	2.40705	0.701396	1.62608	1.62608
TLR3	-2.35058	-1.66183	0.688749	1.61189	1.61189
BAG1	2.94348	3.63093	0.68745	1.61043	1.61043
CASP3	0.0479494	0.732943	0.684993	1.60769	1.60769
DUSP1	0.700091	1.37421	0.674121	1.59562	1.59562
LMTK2	3.16301	3.83273	0.669717	1.59076	1.59076
ABO	-2.23734	-1.57044	0.6669	1.58766	1.58766
EFNA1	0.240051	0.904619	0.664568	1.58509	1.58509
MAFG	-2.79531	-2.13942	0.655897	1.57559	1.57559
IFNG	2.98091	3.63435	0.653437	1.57291	1.57291
CLK1	3.18636	3.83797	0.651603	1.57091	1.57091
TAF10	3.47528	4.12534	0.650066	1.56924	1.56924
ANKRD17	-0.434923	0.212677	0.6476	1.56656	1.56656
DDR1	2.29034	2.93762	0.647274	1.56621	1.56621
CDC16	0.798681	1.44268	0.643995	1.56265	1.56265
PMS1	0.149903	0.790251	0.640348	1.55871	1.55871
ELK4	-0.656974	-0.0174731	0.639501	1.55779	1.55779
SDC1	3.21448	3.84852	0.63404	1.5519	1.5519
LRRC28	-0.245443	0.382919	0.628362	1.54581	1.54581
TMBIM1	4.51198	5.13682	0.624841	1.54204	1.54204
DNAJA3	2.30192	2.92499	0.623071	1.54015	1.54015
HPRT	1.90711	2.52983	0.62272	1.53978	1.53978
HSF1	3.30956	3.92095	0.611393	1.52773	1.52773
CSK	0.68394	1.29526	0.611316	1.52765	1.52765
NF1	-0.370813	0.236251	0.607064	1.52316	1.52316
MCC	-2.42356	-1.82224	0.60132	1.5171	1.5171
MEF2A	0.361346	0.961866	0.600521	1.51626	1.51626
CXCL1	-1.02348	-0.425569	0.597906	1.51352	1.51352
GNA13	2.44314	3.04058	0.59744	1.51303	1.51303
BRAP	1.29768	1.89467	0.596988	1.51256	1.51256
ETV1	0.171076	0.764034	0.592958	1.50834	1.50834
NAB1	2.11945	2.71083	0.591385	1.50669	1.50669
CGRRF1	-0.0113005	0.572638	0.583938	1.49894	1.49894
ID1	3.53328	2.94809	-0.58519	0.666561	-1.50024
CHEK2	-2.24599	-2.83225	-0.586253	0.666071	-1.50134
MAP4K2	0.407198	-0.18507	-0.592268	0.663299	-1.50762
SITPEC	-0.878217	-1.50749	-0.629269	0.646504	-1.54678
HFE	0.987858	0.338633	-0.649226	0.637622	-1.56833
HMGB1	6.07187	5.41102	-0.660857	0.632503	-1.58102
TIRAP	-0.97898	-1.64026	-0.661276	0.632319	-1.58148
RAB8A	2.17355	1.50886	-0.664689	0.630825	-1.58523
GPX2	1.72389	1.05812	-0.665778	0.630349	-1.58642
HPSE	-0.398786	-1.06773	-0.668946	0.628966	-1.58991
XRCC2	0.436241	-0.237429	-0.67367	0.62691	-1.59513
CDC2L1	-2.65134	-3.32866	-0.677325	0.625324	-1.59917
CCNB2	1.65846	0.977425	-0.681037	0.623717	-1.60329
RPS6KA4	2.05315	1.36821	-0.68494	0.622032	-1.60764
BRIP1	0.954825	0.204949	-0.749876	0.594654	-1.68165
RAP2A	-0.293455	-1.05779	-0.764338	0.588723	-1.69859
CDC6	0.95884	0.193951	-0.764889	0.588499	-1.69924
CHAF1A	-0.389965	-1.15713	-0.767161	0.587573	-1.70192
MCM5	0.872761	0.0939352	-0.778826	0.582841	-1.71573
MAP3K10	-2.9592	-3.74768	-0.788485	0.578952	-1.72726
CCNF	1.87112	1.08154	-0.789577	0.578514	-1.72857
MCM2	1.18796	0.378857	-0.809102	0.570737	-1.75212
RHOG	-2.65163	-3.46801	-0.816376	0.567867	-1.76098
MMP7	5.57552	4.75861	-0.81691	0.567656	-1.76163
HMGB3	2.59994	1.74831	-0.851628	0.554159	-1.80454
COL7A1	-3.12089	-3.97508	-0.854189	0.553176	-1.80774
PTPRU	-5.82618	-6.68908	-0.862903	0.549845	-1.81869
MAD2L1	1.90818	1.03439	-0.873787	0.545712	-1.83247
KIT	-2.61919	-3.49468	-0.875492	0.545068	-1.83463
CDC45L	0.0423628	-0.838081	-0.880444	0.5432	-1.84094
NFKBIA	2.03901	1.15728	-0.881724	0.542719	-1.84258
CKS2	3.70668	2.81414	-0.892542	0.538664	-1.85644
MYBL1	-3.82915	-4.74898	-0.919831	0.528571	-1.89189
RARA	-2.29681	-3.2534	-0.956595	0.515272	-1.94072
MCM6	2.8908	1.93056	-0.960249	0.513968	-1.94565
UNG	-0.449981	-1.41125	-0.961264	0.513607	-1.94702
CCND3	1.00405	0.0289041	-0.975142	0.50869	-1.96583
SERPINB5	4.54072	3.55709	-0.983637	0.505703	-1.97744
TFF1	-3.95568	-4.93968	-0.983998	0.505577	-1.97794
CEBPA	-5.17633	-6.16322	-0.986889	0.504565	-1.98191
DMC1	-2.08447	-3.07508	-0.990609	0.503265	-1.98702
CCNB1	3.74838	2.75125	-0.997132	0.500995	-1.99603
RALB	-1.88114	-2.87933	-0.998188	0.500628	-1.99749
ALDH1A1	1.24304	0.233275	-1.00977	0.496626	-2.01359
MAP3K6	-3.43276	-4.44319	-1.01043	0.496399	-2.01451
EPDR1	-2.78924	-3.82466	-1.03542	0.487874	-2.04971
ARAF	-4.48148	-5.52775	-1.04627	0.48422	-2.06518
LIG1	1.77561	0.728733	-1.04688	0.484015	-2.06605
BLVRA	1.46277	0.414738	-1.04803	0.483627	-2.06771
BIRC5	2.77141	1.69952	-1.07189	0.475697	-2.10218
PCNA	-1.83787	-2.9165	-1.07864	0.473476	-2.11204
CDC25A	0.791431	-0.299709	-1.09114	0.46939	-2.13042
KPNA2	4.29654	3.20275	-1.0938	0.468527	-2.13435
TOP2A	2.19499	1.09219	-1.1028	0.46561	-2.14772
PLEKHH1	-1.02446	-2.14356	-1.1191	0.46038	-2.17212
PDXK	0.665307	-0.454492	-1.1198	0.460158	-2.17317
LRRC17	-2.53871	-3.67078	-1.13207	0.456259	-2.19174
CDC2	1.8034	0.642515	-1.16089	0.447237	-2.23595
MCM4	2.08917	0.919687	-1.16948	0.444581	-2.24931
E2F1	0.893183	-0.291689	-1.18487	0.439864	-2.27343
IGFBP2	0.916997	-0.317722	-1.23472	0.424925	-2.35335
CDC20	1.1614	-0.0789412	-1.24035	0.423271	-2.36255
E2F2	-1.99877	-3.32556	-1.32679	0.398655	-2.50843
SKP2	2.01023	0.652098	-1.35813	0.390087	-2.56353
TK1	0.828438	-0.558931	-1.38737	0.382261	-2.61601
BIK	10.3008	8.90168	-1.39911	0.379162	-2.63739
MEF2C	-2.09081	-3.49191	-1.4011	0.37864	-2.64103
CCNA2	0.754286	-0.669659	-1.42394	0.372692	-2.68318
VTN	-4.81727	-6.2464	-1.42913	0.371356	-2.69284
HMMR	3.86597	2.4327	-1.43327	0.37029	-2.70058
LAMB1	-0.715976	-2.19241	-1.47643	0.359377	-2.7826
MKI67	4.18701	2.65921	-1.5278	0.346805	-2.88347
NFKBIL1	-1.23302	-2.82596	-1.59293	0.331496	-3.01662
GTSE1	0.69965	-0.978891	-1.67854	0.312398	-3.20104
ANGPTL4	-3.93912	-6.02909	-2.08997	0.234886	-4.25739
MCM3	0.971116	-1.14269	-2.11381	0.231036	-4.32832
UHRF1	-0.254474	-2.36843	-2.11395	0.231013	-4.32875
ADORA2B	-2.70666	-5.06788	-2.36121	0.194628	-5.13802
CDKN2D	-3.96131	-6.46737	-2.50606	0.176036	-5.68065
FGFR4	0.715937	-1.79213	-2.50807	0.175791	-5.68859
HSPA1L	-0.98538	-3.67634	-2.69096	0.154861	-6.45741
MYBL2	3.52802	0.500528	-3.02749	0.12264	-8.15393
